# Supplementary material for: CDK6 protects epithelial ovarian cancer from platinum‐induced death via FOXO3 regulation
Source: EMBO Mol Med. 2017 Aug 4;9(10):1415–33. doi: 10.15252/emmm.201607012 (PMC5623833; doi:10.15252/emmm.201607012)
Supplement: Supplementary file 3 — Movie EV1 [file EMMM-9-1415-s003.zip › sm_0011-MovieEV1/Movie_EV1_legend.txt]

Movie EV1 Movie showing MDAH cells treated with platinum 

MDAH cells treated with platinum for 16 hours were then recorded for additional 10 hours after platinum washout.
