# Supplementary material for: CDK6 protects epithelial ovarian cancer from platinum‐induced death via FOXO3 regulation
Source: EMBO Mol Med. 2017 Aug 4;9(10):1415–33. doi: 10.15252/emmm.201607012 (PMC5623833; doi:10.15252/emmm.201607012)
Supplement: Supplementary file 4 — Movie EV2 [file EMMM-9-1415-s004.zip › sm_0012-MovieEV2/Movie_EV2_legend.txt]

Movie EV2 Movie showing MDAH cells treated with PD.

MDAH cells were recorded for 10 hours in the presence of PD treatment.
