# Supplementary material for: CDK6 protects epithelial ovarian cancer from platinum‐induced death via FOXO3 regulation
Source: EMBO Mol Med. 2017 Aug 4;9(10):1415–33. doi: 10.15252/emmm.201607012 (PMC5623833; doi:10.15252/emmm.201607012)
Supplement: Supplementary file 5 — Movie EV3 [file EMMM-9-1415-s005.zip › sm_0013-MovieEV3/Movie_EV3_legend.txt]

Movie EV3 Movie showing MDAH cells treated with platinum and PD.
 
MDAH cells treated with platinum for 16 hours were then recorded for 10 hours after CBDCA washout in the presence of PD. 
