# Supplementary material for: CDK6 protects epithelial ovarian cancer from platinum‐induced death via FOXO3 regulation
Source: EMBO Mol Med. 2017 Aug 4;9(10):1415–33. doi: 10.15252/emmm.201607012 (PMC5623833; doi:10.15252/emmm.201607012)
Supplement: Supplementary file 6 — Movie EV4 [file EMMM-9-1415-s006.zip]

Archive with 4 entries (3 files):
- sm_0014-MovieEV4/
- sm_0014-MovieEV4/.DS_Store
- sm_0014-MovieEV4/EMM_07012_MovieEV4.mov
- sm_0014-MovieEV4/Movie_EV4_legend.txt
