# Supplementary material for: CDK6 protects epithelial ovarian cancer from platinum‐induced death via FOXO3 regulation
Source: EMBO Mol Med. 2017 Aug 4;9(10):1415–33. doi: 10.15252/emmm.201607012 (PMC5623833; doi:10.15252/emmm.201607012)
Supplement: Supplementary file 6 — Movie EV4 [file EMMM-9-1415-s006.zip › sm_0014-MovieEV4/Movie_EV4_legend.txt]

Movie EV4 MDAH cells treated with platinum, using expression of EGFP-Histone H1 protein to visualize cell nuclei. 

MDAH cells treated with platinum for 16 hours were then recorded for additional 10 hours after platinum washout. Transient expression of EGFP-Histone H1 protein was used to visualize cell nuclei.
