# Supplementary material for: CDK6 protects epithelial ovarian cancer from platinum‐induced death via FOXO3 regulation
Source: EMBO Mol Med. 2017 Aug 4;9(10):1415–33. doi: 10.15252/emmm.201607012 (PMC5623833; doi:10.15252/emmm.201607012)
Supplement: Supplementary file 7 — Movie EV5 [file EMMM-9-1415-s007.zip]

Archive with 4 entries (3 files):
- sm_0015-MovieEV5/
- sm_0015-MovieEV5/.DS_Store
- sm_0015-MovieEV5/EMM_07012_MovieEV5.mov
- sm_0015-MovieEV5/Movie_EV5_legend.txt
