# Supplementary material for: CDK6 protects epithelial ovarian cancer from platinum‐induced death via FOXO3 regulation
Source: EMBO Mol Med. 2017 Aug 4;9(10):1415–33. doi: 10.15252/emmm.201607012 (PMC5623833; doi:10.15252/emmm.201607012)
Supplement: Supplementary file 7 — Movie EV5 [file EMMM-9-1415-s007.zip › sm_0015-MovieEV5/Movie_EV5_legend.txt]

Movie EV5 MDAH cells treated with platinum and PD, using expression of EGFP-Histone H1 protein to visualize cell nuclei. 

MDAH cells treated with platinum for 16 hours were then recorded for additional 10 hours after platinum washout, in the presence of PD. Transient expression of EGFP-Histone H1 protein was used to visualize cell nuclei.
