# Supplementary material for: CDK6 protects epithelial ovarian cancer from platinum‐induced death via FOXO3 regulation
Source: EMBO Mol Med. 2017 Aug 4;9(10):1415–33. doi: 10.15252/emmm.201607012 (PMC5623833; doi:10.15252/emmm.201607012)
Supplement: Supplementary file 8 — Source Data for Expanded View and Appendix [file EMMM-9-1415-s015.zip]

Archive with 9 entries (8 files):
- EMM_07012_EV_Appendix_SD/
- EMM_07012_EV_Appendix_SD/EMM_07012_SD_.EV5pdf.pdf
- EMM_07012_EV_Appendix_SD/EMM_07012_SD_EV1.pdf
- EMM_07012_EV_Appendix_SD/EMM_07012_SD_EV2.pdf
- EMM_07012_EV_Appendix_SD/EMM_07012_SD_EV3.pdf
- EMM_07012_EV_Appendix_SD/EMM_07012_SD_EV4.pdf
- EMM_07012_EV_Appendix_SD/EMM_07012_SD_S1.pdf
- EMM_07012_EV_Appendix_SD/EMM_07012_SD_S2.pdf
- EMM_07012_EV_Appendix_SD/EMM_07012_SD_S3.pdf
